# Supplementary material for: Clearance of maternal barriers by paternal miR159 to initiate endosperm nuclear division in Arabidopsis
Source: Nat Commun. 2018 Nov 27;9:5011. doi: 10.1038/s41467-018-07429-x (PMC6258693; doi:10.1038/s41467-018-07429-x)
Supplement: Supplementary file 3 — Source Data [file 41467_2018_7429_MOESM3_ESM.zip]

Archive with 2 entries (2 files):
- Original data for Boxplot of Fig1b%2c 1c%2c 2g%2c 3f.xls
- siliques_RACR_PCR.pdf
