# Supplementary material for: Clearance of maternal barriers by paternal miR159 to initiate endosperm nuclear division in Arabidopsis
Source: Nat Commun. 2018 Nov 27;9:5011. doi: 10.1038/s41467-018-07429-x (PMC6258693; doi:10.1038/s41467-018-07429-x)
Supplement: Supplementary file 3 — Source Data [file 41467_2018_7429_MOESM3_ESM.zip › Original data for Boxplot of Fig1b%2c 1c%2c 2g%2c 3f.xls]

## Sheet: Fig 1b
Fig 1b. Original data for seed set(%).
	Col-0 self-pollinated	Col-0 × mir159abc	mir159abc × Col-0	mir159abc self-pollinated
Silique 1	87	17	17	2
Silique 2	96	25	49	2
Silique 3	94	27	16	3
Silique 4	52	9	20	3
Silique 5	95	25	32	3
Silique 6	90	19	63	3
Silique 7	93	18	44	5
Silique 8	97	21	69	5
Silique 9	94	54	73	5
Silique 10	88	18	8	6
Silique 11	82	23	26	6
Silique 12	25	6	16	7
Silique 13	96	20	39	7
Silique 14	96	11	40	8
Silique 15	92	17	30	9
Silique 16	95	42	61	9
Silique 17	91	22	38	10
Silique 18	95	37	67	10
Silique 19	95	38	89	10
Silique 20	99	22	38	11
Silique 21	92	18	55	11
Silique 22	87.8095	23.2857	42.381	6.42857
Silique 23	93	19	19	13
Silique 24	95	14	17	15
Silique 25	53	17	5	16
Silique 26	97	17	22	16
Silique 27	95	26	32	16
Silique 28	100	17	41	16
Silique 29	96	31	58	16
Silique 30	90	17	39	17
Silique 31	90	16	49	17
Silique 32	94	20	31	18
Silique 33	94	25	67	18
Silique 34	98	48	74	18
Silique 35	98	8	37	19
Silique 36	94	42	78	20
Silique 37	94	73	83	21
Silique 38	97	10	30	28
Silique 39	98	61	71	31
Silique 40	94	85	72	32
Silique 41	99	67	70	33
Silique 42	92	76	74	35
Silique 43	94	95	68	36
Silique 44	93	68	67	38
Silique 45	96	83	71	38
Silique 46	92	82	67	39
Silique 47	99	80	73	39
Silique 48	95	93	63	40
Silique 49	90	61	82	40
Silique 50	97	75	85	40
Silique 51	92	79	77	41
Silique 52	93	69	79	41
Silique 53	96	74	83	43
Silique 54	96	62	38	48
Silique 55	94	69	63	48
Silique 56	90	90	64	49
Silique 57	94	73	75	49
Silique 58	91	75	75	49
Silique 59	97	71	80	49
Silique 60	90	75	69	51
Silique 61	91	92	61	52
Silique 62	91	68	62	52
Silique 63	92	72	80	58
Silique 64	90	95	92	59
Silique 65	92	95	94	61
Silique 66	92	91	90	63
Silique 67	90	96	94	63
Silique 68	91	96	82	66
Silique 69	91	96	93	66
Silique 70	92	94	68	67
Silique 71	97	99	94	67
Silique 72	99	92	95	67
Silique 73	93	94	87	69
Silique 74	94	90	92	69
Silique 75	90	93	95	69
Silique 76	94	96	95	70
Silique 77	99	91	92	72
Silique 78	98	96	92	73
Silique 79	96	98	93	73
Silique 80	97	92	96	73
Silique 81	94	92	94	76
Silique 82	96	94	90	77
Silique 83	99	90	92	79
Silique 84	92	98	94	80
Silique 85	90	93	99	82
Silique 86	97	96	99	82
Silique 87	91	97	93	83
Silique 88	99	92	93	90
Silique 89	97	94	93	90
Silique 90	91	95	98	90
Silique 91	94	98	90	91
Silique 92	100	95	92	92
Silique 93	94	96	93	92
Silique 94	99	99	94	92
Silique 95	90	93	97	92
Silique 96	91	96	99	92
Silique 97	100	91	92	93
Silique 98	93	91	92	93
Silique 99	92	94	94	94
Silique 100	95	99	100	95
Silique 101	90	90	90	99

## Sheet: Fig 1c
Fig 1c. Original data for seed diameter (mm)
	Col-0 × Col-0	Col-0 × mir159abc	mir159abc × Col-0	mir159abc × mir159abc
silique 1	8.832	7.451	6.862	6.156
silique 2	7.884	7.557	6.446	6.179
silique 3	8.74	7.735	6.312	6.156
silique 4	8.596	7.706	6.262	5.985
silique 5	9.293	7.963	6.511	6.546
silique 6	8.48	7.98	6.226	6.482
silique 7	7.751	7.934	6.103	6.232
silique 8	8.071	7.959	6.169	6.349
silique 9	8.002	7.671	6.597	6.114
silique 10	9.177	7.973	7.069	6.666
silique 11	8.291	8.202	6.959	5.937
silique 12	8.417	8.145	6.494	6.202
silique 13	8.237	7.102	6.218	6.426
silique 14	7.678	7.957	6.671	5.921
silique 15	8.684	7.578	6.897	6.021
silique 16	8.227	8.025	6.794	6.242
silique 17	8.728	7.388	6.912	6.242
silique 18	8.136	7.56	6.39	6.49
silique 19	8.233	8.263	7.151	6.074
silique 20	8.3	8.145	7.371	6.25
mean	8.38785	7.8147	6.6207	6.2335	*单位mm

## Sheet: Fig 2g
Fig 2g. Original data for endosperm nuclei quantification at 24 HAP (%)
	Col-0 × Col-0	Col-0 × mir159abc	mir159abc × Col-0	mir159abc × mir159abc	Col-0 × mir159ab
replicate 1
8 nuclei	93.9	92.1	36.3	34.8	46.8
1 nucleus	2.1	4.4	26.9	26.8	17.6
2-6 nuclei	4	3.5	36.8	38.9	35.6
replicate 2
8 nuclei	92.6	89.7	37.6	29.5	36.7
1 nucleus	2.9	5.7	26.7	33.6	22.6
2-6 nuclei	4.5	4.6	35.6	36.9	40.7
replicate 3
8 nuclei	89.9	93.2	33.9	32.4	42.7
1 nucleus	1.5	3.5	20.6	28.4	19.8
2-6 nuclei	2.6	3.3	46.5	37.6	37.5

## Sheet: Fig 3f
Fig 3f. Original data for GFP intensity quantification
	Unfertilized	12 HAP with Col-0	24 HAP with Col-0	12 HAP with mir159abc	24 HAP with mir159abc
Image 1	1.94014	1.1927	1.33267	2.04613	1.96871
Image 2	2.02705	1.12735	1.25788	1.86238	2.42887
Image 3	2.01278	1.38734	1.24891	2.26845	1.72521
Image 4	1.9734	1.34445	1.42402	1.96267	2.00896
Image 5	2.58314	1.26758	1.27764	2.05797	1.58576
Image 6	2.12742	1.22419	1.20722	1.70686	2.39596
Image 7	2.31436	1.3245	1.35588	1.75115	2.1
